# Supplementary material for: Injecting structure-aware insights for the learning of RNA sequence representations to identify m6A modification sites
Source: PeerJ. 2025 Feb 24;13:e18878. doi: 10.7717/peerj.18878 (PMC11867033; doi:10.7717/peerj.18878)
Supplement: Supplemental Information 1 [file peerj-13-18878-s001.zip]

Archive with 27 entries (22 files):
- .DS_Store
- A101_Train_N.fasta
- A101_Train_P.fasta
- __MACOSX/
- __MACOSX/._.DS_Store
- __MACOSX/._A101_Train_N.fasta
- __MACOSX/._A101_Train_P.fasta
- __MACOSX/code/
- __MACOSX/code/._.DS_Store
- __MACOSX/code/code/
- __MACOSX/code/code/._.DS_Store
- __MACOSX/code/code/._5fold-manner.pdf
- __MACOSX/code/code/._PR-5fold.pdf
- __MACOSX/code/code/._model.py
- __MACOSX/code/code/._requirements.txt
- __MACOSX/code/code/._train.py
- __MACOSX/code/code/._utils.py
- code/
- code/.DS_Store
- code/code/
- code/code/.DS_Store
- code/code/5fold-manner.pdf
- code/code/PR-5fold.pdf
- code/code/model.py
- code/code/requirements.txt
- code/code/train.py
- code/code/utils.py
