# Supplementary material for: Injecting structure-aware insights for the learning of RNA sequence representations to identify m6A modification sites
Source: PeerJ. 2025 Feb 24;13:e18878. doi: 10.7717/peerj.18878 (PMC11867033; doi:10.7717/peerj.18878)
Supplement: Supplemental Information 1 [file peerj-13-18878-s001.zip › code/code/model.py]

import math
import torch
import numpy as np
import torch.nn as nn

import torch.nn.init as init
import pandas as pd
from sklearn.utils import shuffle 
from sklearn.preprocessing import OneHotEncoder
from sklearn.model_selection import train_test_split
import torch.nn.functional as F

from sklearn.metrics import precision_recall_curve,roc_curve,auc,balanced_accuracy_score

import os
import scipy.sparse as sp 
from torch_geometric.data import Data
from torch.nn import Embedding, ModuleList
from torch_geometric.nn import GCNConv,GraphConv

from torch.optim.lr_scheduler import ReduceLROnPlateau
from layer import GraphLearner
from layer import GCN, GAT, APPNP, GraphSAGE, ChebNet, SGC
from utils import to_cuda
from utils import VERY_SMALL_NUMBER


class PositionalEncoding(nn.Module):
    def __init__(self, d_model, dropout=0.1, max_len=5000):
        super(PositionalEncoding, self).__init__()
        self.dropout = nn.Dropout(p=dropout)

        pe = torch.zeros(max_len, d_model)
        position = torch.arange(0, max_len, dtype=torch.float).unsqueeze(1)
        div_term = torch.exp(torch.arange(0, d_model, 2).float() * (-math.log(10000.0) / d_model))
        pe[:, 0::2] = torch.sin(position * div_term)
        pe[:, 1::2] = torch.cos(position * div_term)
        pe = pe.unsqueeze(0).transpose(0, 1)
        self.register_buffer('pe', pe)

    def forward(self, x):
        """
        x: [seq_len, batch_size, d_model]
        """
        x = x + self.pe[:x.size(0), :]
        return self.dropout(x)


def get_attn_pad_mask(seq_q, seq_k):

    batch_size, len_q = seq_q.size()  
    batch_size, len_k = seq_k.size()
    pad_attn_mask = seq_k.data.eq(0).unsqueeze(1)  
    return pad_attn_mask.expand(batch_size, len_q, len_k)  


def get_attn_subsequence_mask(seq):
    """
    seq: [batch_size, tgt_len]
    """
    attn_shape = [seq.size(0), seq.size(1), seq.size(1)]
    # attn_shape: [batch_size, tgt_len, tgt_len]
    subsequence_mask = np.triu(np.ones(attn_shape), k=1)  
    subsequence_mask = torch.from_numpy(subsequence_mask).byte()
    return subsequence_mask  


class ScaledDotProductAttention(nn.Module):
    def __init__(self,d_k):
        super(ScaledDotProductAttention, self).__init__()
        self.d_k = d_k
    def forward(self, Q, K, V, attn_mask):

      
        scores = torch.matmul(Q, K.transpose(-1, -2)) / np.sqrt(self.d_k) 
        scores.masked_fill_(attn_mask, -1e9)  
        attn = nn.Softmax(dim=-1)(scores)  
        context = torch.matmul(attn, V) 
        return context, attn


class MultiHeadAttention(nn.Module):

    def __init__(self,d_model,d_k,n_heads,device):
        super(MultiHeadAttention, self).__init__()
        self.W_Q = nn.Linear(d_model, d_k * n_heads, bias=False)  
        self.W_K = nn.Linear(d_model, d_k * n_heads, bias=False)
        self.W_V = nn.Linear(d_model, d_k * n_heads, bias=False)
        self.fc = nn.Linear(n_heads * d_k, d_model, bias=False)
        self.n_heads = n_heads
        self.d_k = d_k
        self.d_model = d_model
        self.device = device
    def forward(self, input_Q, input_K, input_V, attn_mask):
 
        residual, batch_size = input_Q, input_Q.size(0)

        Q = self.W_Q(input_Q).view(batch_size, -1, self.n_heads, self.d_k).transpose(1, 2)
     
        K = self.W_K(input_K).view(batch_size, -1, self.n_heads, self.d_k).transpose(1, 2)
        # V: [batch_size, n_heads, len_v(=len_k), d_v]
        V = self.W_V(input_V).view(batch_size, -1, self.n_heads, self.d_k).transpose(1, 2)

      
        attn_mask = attn_mask.unsqueeze(1).repeat(1, self.n_heads, 1, 1)

       
        context, attn = ScaledDotProductAttention(self.d_k)(Q, K, V, attn_mask)
       
        context = context.transpose(1, 2).reshape(batch_size, -1, self.n_heads * self.d_k)
      
        output = self.fc(context) 
        return nn.LayerNorm(self.d_model).to(self.device)(output + residual), attn

class PoswiseFeedForwardNet(nn.Module):
    def __init__(self,d_model,d_ff,device):
        super(PoswiseFeedForwardNet, self).__init__()
        self.fc = nn.Sequential(
            nn.Linear(d_model, d_ff, bias=False),
            nn.ReLU(),
            nn.Linear(d_ff, d_model, bias=False)
        )
        self.d_model = d_model
        self.device = device
    def forward(self, inputs):
        """
        inputs: [batch_size, seq_len, d_model]
        """
        residual = inputs
        output = self.fc(inputs)
        return nn.LayerNorm(self.d_model).to(self.device)(output + residual)  # [batch_size, seq_len, d_model]


class EncoderLayer(nn.Module):
    def __init__(self,d_model,d_k,n_heads,d_ff,device):
        super(EncoderLayer, self).__init__()
        self.enc_self_attn = MultiHeadAttention(d_model,d_k,n_heads,device)
        self.pos_ffn = PoswiseFeedForwardNet(d_model,d_ff,device)

    def forward(self, enc_inputs, enc_self_attn_mask):

        enc_outputs, attn = self.enc_self_attn(enc_inputs, enc_inputs, enc_inputs,
                                               enc_self_attn_mask)  # enc_inputs to same Q,K,V（未线性变换前）
        enc_outputs = self.pos_ffn(enc_outputs)
        # enc_outputs: [batch_size, src_len, d_model]
        return enc_outputs, attn

class Encoder(nn.Module):
    def __init__(self,src_vocab_size,d_model,d_k,n_heads,d_ff,device):
        super(Encoder, self).__init__()
        
        self.src_emb = nn.Embedding(src_vocab_size, d_model) 
        self.pos_emb = PositionalEncoding(d_model)  
        self.layers = nn.ModuleList([EncoderLayer(d_model,d_k,n_heads,d_ff,device) for _ in range(6)])

    def forward(self, enc_inputs):

        enc_outputs = self.src_emb(enc_inputs)  # [batch_size, src_len, d_model]
        enc_outputs = self.pos_emb(enc_outputs.transpose(0, 1)).transpose(0, 1)  # [batch_size, src_len, d_model]
      
        enc_self_attn_mask = get_attn_pad_mask(enc_inputs, enc_inputs)  # [batch_size, src_len, src_len]
        enc_self_attns = []  
        for layer in self.layers:  
            enc_outputs, enc_self_attn = layer(enc_outputs,
                                               enc_self_attn_mask)  
            enc_self_attns.append(enc_self_attn)  
        return enc_outputs, enc_self_attns


class Transformer(nn.Module):
    def __init__(self,emb_dim,src_vocab_size,d_model,d_k,n_heads,d_ff,device):
        super(Transformer, self).__init__()
        
        self.encoder = Encoder(src_vocab_size,d_model,d_k,n_heads,d_ff,device)#.cuda()
        self.layer1=nn.Linear(emb_dim*2,128)
        self.layer2=nn.Linear(128,64)
        self.layer3=nn.Linear(64,1)
        self.init_weights()
        self.sigmoid = nn.Sigmoid()

    def forward(self, enc_inputs,enc_inputs_emb):
        enc_outputs, enc_self_attns = self.encoder(enc_inputs)
        x1=self.layer1(enc_outputs.view(enc_inputs_emb,-1))
        x=self.layer2(x1)
        x2=self.sigmoid(self.layer3(x))
        out=x#torch.sigmoid(x.view(-1))

        return out,x1, enc_self_attns,x2
    def init_weights(self):
        init.xavier_uniform_(self.layer1.weight)
        init.xavier_uniform_(self.layer2.weight)
        init.xavier_uniform_(self.layer3.weight)


class mlp(torch.nn.Module):
    
    def __init__(self,num_i,num_h,num_o):
        super(mlp,self).__init__()
        
        self.linear1=torch.nn.Linear(num_i,num_h)
        self.relu=torch.nn.ReLU()
        self.linear2=torch.nn.Linear(num_h,num_h) #2个隐层
        self.relu2=torch.nn.ReLU()
        self.linear3=torch.nn.Linear(num_h,num_o)
  
    def forward(self, x):
        x = self.linear1(x)
        x = self.relu(x)
        x = self.linear2(x)
        x = self.relu2(x)
        x = self.linear3(x)
        return x


class LGCN(torch.nn.Module):

    def __init__(
        self,
        num_nodes,
        embedding_dim,
        num_layers,
        alpha ,
        t_num_nodes,  
        is_train,
        **kwargs,
    ):
        super().__init__()

        self.num_nodes = num_nodes
        self.embedding_dim = embedding_dim
        self.num_layers = num_layers
        
        if alpha is None:
            self.alpha = 1. / (num_layers + 1)
        if isinstance(alpha, torch.Tensor):
            assert self.alpha.size(0) == num_layers + 1
        else:
            self.alpha = torch.tensor([self.alpha] * (num_layers + 1))
        if is_train:
            self.embedding = Embedding(num_nodes, embedding_dim)
        else:
            self.embedding = Embedding(t_num_nodes, embedding_dim)
        self.convs = ModuleList([GraphConv(embedding_dim,embedding_dim) for _ in range(num_layers)])

        self.prediction =  ModuleList([nn.Linear(64,32),nn.Linear(32,1)])
        self.sigmoid = nn.Sigmoid()
        self.reset_parameters()
        self.norm = nn.BatchNorm1d(64)
    def reset_parameters(self):
        torch.nn.init.xavier_uniform_(self.embedding.weight)
        for conv in self.convs:
            conv.reset_parameters()
            
    def get_embedding(self, edge_index):
   
        x = self.embedding.weight
        out = x * self.alpha[0]
        
        for i in range(self.num_layers):
            x = self.convs[i](x, edge_index)
            x = self.norm(x)
            x = F.relu(x)

            out = out + x * self.alpha[i + 1]
        return out

    def reconstruct(self, A):
        reconstruct_garph = torch.mm(A,A.T)
        graph = self.sigmoid(reconstruct_garph)
        return graph

    def forward(self, edge_index,
                edge_label_index= None):
        out = self.get_embedding(edge_index)
        predict1 = F.relu(self.prediction[0](out))
        predict2 = self.sigmoid(self.prediction[1](predict1))
        return out,predict2


class Model(object):
    def __init__(self, args, train_set=None):
        self.args = args
        self.net_module = GraphClf
     
        self.metric_name = 'acc'

        self._init_new_network()

        num_params = 0
        print("[ Model Parameters ]")
        for name, p in self.network.named_parameters():
            print('{}: {}'.format(name, str(p.size())))
            num_params += p.numel()

        print('# Parameters = {}\n'.format(num_params))
        print("[ End Model Parameters ]")
        self._init_optimizer()


    def init_saved_network(self, saved_dir):
        fname = os.path.join(saved_dir, Constants._SAVED_WEIGHTS_FILE)
        print('[ Loading saved models %s ]' % fname)
        saved_params = torch.load(fname, map_location=lambda storage, loc: storage)
        self.state_dict = saved_params['state_dict']

        self.network = self.net_module(self.args)

        if self.state_dict:
            merged_state_dict = self.network.state_dict()
            for k, v in self.state_dict['network'].items():
                if k in merged_state_dict:
                    merged_state_dict[k] = v
            self.network.load_state_dict(merged_state_dict)


    def _init_new_network(self):
        self.network = self.net_module(self.args)


    def _init_optimizer(self):
        parameters = [p for p in self.network.parameters() if p.requires_grad]
  
        self.optimizer = optim.Adam(parameters, lr=0.0001, weight_decay=1e-6)

        self.scheduler = ReduceLROnPlateau(self.optimizer, mode='max', factor=0.5, \
                    patience=2, verbose=True)


    def save(self, dirname):
        params = {
            'state_dict': {
                'network': self.network.state_dict(),
            },
            
            'dir': dirname,
        }
        try:
            torch.save(params, os.path.join(dirname, Constants._SAVED_WEIGHTS_FILE))
        except BaseException:
            print('[ WARN: Saving failed... continuing anyway. ]')


class GraphClf(nn.Module):
    def __init__(self, args):
        super(GraphClf, self).__init__()
        self.args = args
        self.graph_learn = True
        self.gnn = 'gat'
        self.device = 'cpu'
        n_feat = 128
        n_class = 2
        hidden_size = 128
        self.dropout = 0.0
        self.graph_skip_conn = 0.8
        self.graph_include_self = False#config.get('graph_include_self', True)

        if self.gnn == 'gcn':
            self.encoder = GCN(in_feats=n_feat,
                               n_hidden=hidden_size,
                               n_classes=n_class,
                               graph_hops=2,
                               dropout=self.dropout,
                               batch_norm=config.get('batch_norm', False))

        elif self.gnn == 'gat':
            self.encoder = GAT(in_feats=n_feat,
                               n_hidden=hidden_size,
                               n_classes=n_class,
                               n_layers=4,
                               num_heads=8,
                               activation=F.relu,
                               feat_drop=self.dropout,
                               negative_slope=0.2)

        elif self.gnn == 'graphsage':
            self.encoder = GraphSAGE(in_feats=n_feat,
                                     n_hidden=hidden_size,
                                     n_classes=n_class,
                                     n_layers=3,
                                     activation=F.relu,
                                     dropout=self.dropout,
                                     aggregator_type=config.get('graphsage_agg_type', 'gcn'))

        elif self.gnn == 'appnp':
            self.encoder = APPNP(in_feats=n_feat,
                                 n_hidden=hidden_size,
                                 n_layers=3,
                                 n_classes=n_class,
                                 activation=F.relu,
                                 feat_drop=self.dropout,
                                 edge_drop=0.,
                                 alpha=0,
                                 k=3)

        elif self.gnn == 'chebnet':
            self.encoder = ChebNet(in_feats=n_feat,
                                   n_classes=n_class,
                                   n_hidden=hidden_size,
                                   n_layers=3,
                                   k=3,
                                   bias=True)

        elif self.gnn == 'sgc':
            self.encoder = SGC(in_feats=n_feat,
                               n_hidden=hidden_size,
                               n_classes=n_class,
                               k=3,
                               n_layers=3,
                               activation=F.relu,
                               dropout=self.dropout)

        else:
            raise RuntimeError('Unknown GNN: {}'.format(self.gnn))


        if self.graph_learn:
            graph_learn_fun = GraphLearner
            self.graph_learner = graph_learn_fun(n_feat,
                                                 128,
                                                 n_nodes=self.args.num_nodes,
                                                 n_class=self.args.num_class,
                                                 n_anchors=self.args.num_anchors,
                                                 topk=self.args.graph_learn_topk,
                                                 epsilon=self.args.graph_learn_epsilon,
                                                 n_pers=self.args.graph_learn_num_pers,
                                                 device='cpu')


        else:
            self.graph_learner = None
            self.graph_learner2 = None


    def learn_graph(self, graph_learner, node_features, position_encoding, gpr_rank, position_flag, graph_skip_conn=0, graph_include_self=False, init_adj=None):
        if self.graph_learn:
            raw_adj = graph_learner(node_features, position_encoding, gpr_rank, position_flag)
            assert raw_adj.min().item() >= 0
            adj = raw_adj / torch.clamp(torch.sum(raw_adj, dim=-1, keepdim=True), min=VERY_SMALL_NUMBER)

            if graph_skip_conn in (0, None):
                if graph_include_self:
                    adj = adj + to_cuda(torch.eye(adj.size(0)), self.device)
            else:
                adj = adj#graph_skip_conn * init_adj + (1 - graph_skip_conn) * adj
            return raw_adj, adj

        else:
            raw_adj = None
            adj = init_adj
            return raw_adj, adj


    def forward(self, node_features, init_adj=None):
        node_features = F.dropout(node_features, self.config.get('feat_adj_dropout', 0), training=self.training)
        raw_adj, adj = self.learn_graph(self.graph_learner, node_features, self.graph_skip_conn, init_adj=init_adj)
        adj = F.dropout(adj, self.config.get('feat_adj_dropout', 0), training=self.training)
        node_vec = self.encoder(node_features, adj)
        output = F.log_softmax(node_vec, dim=-1)
        return output, adj
