# Supplementary material for: Injecting structure-aware insights for the learning of RNA sequence representations to identify m6A modification sites
Source: PeerJ. 2025 Feb 24;13:e18878. doi: 10.7717/peerj.18878 (PMC11867033; doi:10.7717/peerj.18878)
Supplement: Supplemental Information 1 [file peerj-13-18878-s001.zip › code/code/requirements.txt]

dgl==0.8.0.post1
dgl_cu111==0.7.2
networkx==2.6.3
numpy==1.20.3
PyYAML==6.0
scikit_learn==1.1.1
scipy==1.7.1
torch==1.9.1+cu111
torch_geometric==2.0.1
