# Supplementary material for: Injecting structure-aware insights for the learning of RNA sequence representations to identify m6A modification sites
Source: PeerJ. 2025 Feb 24;13:e18878. doi: 10.7717/peerj.18878 (PMC11867033; doi:10.7717/peerj.18878)
Supplement: Supplemental Information 1 [file peerj-13-18878-s001.zip › code/code/train.py]

import math
import torch
import numpy as np
import torch.nn as nn
import torch.optim as optim
import torch.utils.data as UData
import torch.nn.init as init
import pandas as pd
from sklearn.utils import shuffle 
from sklearn.preprocessing import OneHotEncoder
from sklearn.model_selection import train_test_split
import torch.nn.functional as F
#from sklearn.metrics import roc_auc_score as auc
from sklearn.metrics import precision_recall_curve,roc_curve,auc,balanced_accuracy_score

import os
import scipy.sparse as sp 
from torch_geometric.data import Data
from torch.nn import Embedding, ModuleList
from torch_geometric.nn import GCNConv,GraphConv
from model import Transformer,LGCN,mlp,Model
from utils import read_fasta,MyDataSet,construct_seq_sim,sparse_to_torch_tensor,auroc,auprc,binary_acc,kmer_featurization,construct_seq_sim2,fuse,prediction,Indicator,cal_shortest_path_distance,cal_group_pagerank_args,cal_group_pagerank,select_anchor_sets,cal_spd
from sklearn.model_selection import KFold,StratifiedKFold
from sklearn.utils import shuffle
from sklearn.ensemble import RandomForestClassifier
import joblib
import warnings
from scipy import sparse
warnings.filterwarnings("ignore")


import argparse

parser = argparse.ArgumentParser()


parser.add_argument('--learning_rate', default=0.0001, type=int)


args = parser.parse_args()

def auroc(prob,label):
    y_true=label
    y_scores=prob
    fpr,tpr,thresholds=roc_curve(y_true,y_scores)
    auroc_score=auc(fpr,tpr)
    return auroc_score,fpr,tpr

def auprc(prob,label):
    y_true=label
    y_scores=prob
    precision,recall,thresholds=precision_recall_curve(y_true,y_scores)
    auprc_score=auc(recall,precision)
    return auprc_score,precision,recall


positive_seq = pd.DataFrame(read_fasta('../data/A101/A101_Train_P.fasta')[1])
negtive_seq = pd.DataFrame(read_fasta('../data/A101/A101_Train_N.fasta')[1])

positive_seq['label'] = 1
negtive_seq['label'] = 0

df1 = pd.concat([positive_seq,negtive_seq],axis=0,ignore_index=True)
##onehot
df = shuffle(df1).reset_index(drop=True)


kmer=kmer_featurization(3)
out_data=kmer.obtain_kmer_feature_for_a_list_of_sequences(df[0].tolist())


device = 'cpu'
# transformer epochs
epochs = 100
d_model = 32  
d_ff = 128  
d_k = d_v = 64 
n_layers = 6  
n_heads = 6  
MCCs = []
Accs = []
Sens = []  
Specs = [] 
Precs = []
auc_s = []
aupr_s = []
accs = []
precs = []
res = []
f1s = []

file_i = 0
kf = StratifiedKFold(n_splits=10)#KFold(n_splits=5)
for train_index, test_index in kf.split(out_data,df[['label']]):
    
    train_out_data = pd.DataFrame(out_data).loc[train_index,:].values
    test_out_data = pd.DataFrame(out_data).loc[test_index,:].values
    train_enc_out = torch.LongTensor(df.loc[train_index,:][['label']].values)
    test_enc_out = torch.LongTensor(df.loc[test_index,:][['label']].values)
    

    train_data = pd.DataFrame(out_data).values
    train_out = torch.LongTensor(df[['label']].values)
    src_vocab_size = len(train_data)
    enc_inputs = torch.LongTensor(train_data)
    enc_out = train_out
  
    test_enc_inputs = torch.LongTensor(test_out_data)

    loader = UData.DataLoader(MyDataSet(enc_inputs, enc_out), len(enc_inputs), True)
  
    model = Transformer(32*32,src_vocab_size,d_model,d_k,n_heads,d_ff,device).to(device)####注意4474为列数
    
    gcn = LGCN(src_vocab_size,64,3,None,len(test_enc_inputs),True)
    mlp_emb = mlp(64,64,64) 
    optimizer = optim.Adam(list(model.parameters())+list(gcn.parameters()), lr=1e-3)  # 用adam的话效果不好
    kl_loss = nn.KLDivLoss()


    for epoch in range(epochs):
        model.train()
        gcn.train()
        mlp_emb.train()
       
        for enc_inputs,  dec_outputs in loader:
            enc_inputs,  dec_outputs = enc_inputs.to(device), dec_outputs.to(device)

            out,enc_outputs, enc_self_attns,predict = model(enc_inputs,len(enc_inputs))
            out = out.to(torch.float32)
            #print(enc_outputs.shape)
            dec_outputs = dec_outputs.to(torch.float32)
            
            graph_input_structure_raw = construct_seq_sim(out)   
            graph_input_structure = sp.csr_matrix(graph_input_structure_raw.detach().numpy())     
            graph_input_structure = sparse_to_torch_tensor(graph_input_structure)
            graph_data_structure = Data(edge_index=graph_input_structure)
            enbedding_seq_structure,out = gcn( graph_data_structure.edge_index)

            graph_input_raw = construct_seq_sim(enc_inputs)   
            graph_input = sp.csr_matrix(graph_input_raw.detach().numpy())  
            


            
            adj = graph_input_raw.detach().numpy()
            #adj = normalize_adj_torch(adj)
            cur_adj = adj
            num_nodes = adj.shape[0]

            args.graph_learn_hidden_size = 128
            args.num_nodes = num_nodes
            args.num_class = 2
            args.num_anchors = 0 
            args.graph_learn_topk = None
            args.graph_learn_epsilon =0
            args.graph_learn_num_pers =4

            model2 = Model(args, train_set=None)
            model2.network = model2.network.to(device)
            network = model2.network
            network.train()
            # Calculate the shortest path dists
            shortest_path_dists = np.zeros((num_nodes, num_nodes))
            shortest_path_dists = cal_shortest_path_distance(cur_adj,1,num_nodes)
            anchor_node_list = select_anchor_sets(train_index,train_enc_out)
            shortest_path_dists_anchor = np.zeros((num_nodes, num_nodes))
            shortest_path_dists_anchor = torch.from_numpy(cal_spd(cur_adj, 0,num_nodes,shortest_path_dists,anchor_node_list)).to(device).to(torch.float32)

            # Calculate group pagerank
            print('-----------------------')
            print(len(train_index),len(train_enc_out))
            group_pagerank_before = cal_group_pagerank(adj, train_index,train_enc_out, 0.85,device,num_nodes)
            group_pagerank_after = group_pagerank_before
            group_pagerank_args = torch.from_numpy(cal_group_pagerank_args(group_pagerank_before, group_pagerank_after,num_nodes)).to(device).to(torch.float32)

            
            cur_raw_adj, cur_adj = network.learn_graph(network.graph_learner,
                                            enc_inputs,
                                            shortest_path_dists_anchor,
                                            group_pagerank_args,
                                            0,
                                            network.graph_skip_conn,
                                            graph_include_self=network.graph_include_self,
                                            init_adj=adj)   
           

            graph_input = sparse_to_torch_tensor(sparse.coo_matrix(cur_adj.detach().numpy()))

            graph_data = Data(edge_index=graph_input)
            enbedding_seq,out = gcn( graph_data.edge_index)
            raw_emb = mlp_emb(enc_inputs.float())     


            fusion_mode = fuse(channels=enbedding_seq_structure.shape[1],inter_channels=enbedding_seq_structure.shape[0])
            rp_matrix = fusion_mode(enbedding_seq_structure, enbedding_seq)

            re_strc_graph = gcn.reconstruct(enbedding_seq_structure)
            re_seq_graph = gcn.reconstruct(enbedding_seq)

            criterion = torch.nn.BCELoss(reduction='mean')
            cost1 = criterion(re_strc_graph.float(), graph_input_structure_raw.float())
            cost2 = criterion(re_seq_graph.float(), graph_input_raw.float())

       
            loss = 0.5*cost1+0.5*cost2
            optimizer.zero_grad()
            loss.backward()
            optimizer.step()
            print('loss',loss)
    model.eval()
    gcn.eval()
    fusion_mode.eval()
    mlp_emb.eval()
    network.eval()
    with torch.no_grad():
        for enc_inputs,  dec_outputs in loader:
            enc_inputs,  dec_outputs = enc_inputs.to(device), dec_outputs.to(device)
            out,enc_outputs, enc_self_attns,predict = model(enc_inputs,len(enc_inputs))
            out = out.to(torch.float32)
            dec_outputs = dec_outputs.to(torch.float32)
 
            graph_input_structure = construct_seq_sim(out)   

            graph_input_structure = sp.csr_matrix(graph_input_structure.detach().numpy())   
            pd.DataFrame(graph_input_structure.A).to_csv('../result/graph_input_structure_trans_{}.csv'.format(file_i),index=0,header=0)


            graph_input_structure = sparse_to_torch_tensor(graph_input_structure)
            graph_data_structure = Data(edge_index=graph_input_structure)
            enbedding_seq_structure,out = gcn( graph_data_structure.edge_index)


            shortest_path_dists = np.zeros((num_nodes, num_nodes))
            shortest_path_dists = cal_shortest_path_distance(adj,1,num_nodes)
            anchor_node_list = select_anchor_sets(test_index,test_enc_out)
            shortest_path_dists_anchor = np.zeros((num_nodes, num_nodes))
            shortest_path_dists_anchor = torch.from_numpy(cal_spd(cur_adj, 0,num_nodes,shortest_path_dists,anchor_node_list)).to(device).to(torch.float32)

            # Calculate group pagerank
            print('-----------------------')
            print(len(test_index),len(test_enc_out))
            group_pagerank_before = cal_group_pagerank(adj, test_index,test_enc_out, 0.85,device,num_nodes)
            group_pagerank_after = group_pagerank_before
            group_pagerank_args = torch.from_numpy(cal_group_pagerank_args(group_pagerank_before, group_pagerank_after,num_nodes)).to(device).to(torch.float32)

            
            cur_raw_adj, cur_adj = network.learn_graph(network.graph_learner,
                                            enc_inputs,
                                            shortest_path_dists_anchor,
                                            group_pagerank_args,
                                            0,
                                            network.graph_skip_conn,
                                            graph_include_self=network.graph_include_self,
                                            init_adj=adj)   
           
            

            graph_input = sparse_to_torch_tensor(sparse.coo_matrix(cur_adj.detach().numpy()))


            graph_input = construct_seq_sim(enc_inputs)   
            graph_input = sp.csr_matrix(graph_input.detach().numpy())  
            pd.DataFrame(graph_input.A).to_csv('../result/graph_input_structure_optim_final_{}.csv'.format(file_i),index=0,header=0)
           
            pd.DataFrame(cur_raw_adj.detach().numpy()).to_csv('../result/graph_input_structure_optim_before_{}.csv'.format(file_i),index=0,header=0)
   
            pd.DataFrame(cur_adj.detach().numpy()).to_csv('../result/graph_input_structure_optim_after_{}.csv'.format(file_i),index=0,header=0)
   
            graph_input = sparse_to_torch_tensor(graph_input)

            graph_data = Data(edge_index=graph_input)
            enbedding_seq,out = gcn( graph_data.edge_index)
            emb = mlp_emb(enc_inputs.float())
            rp_matrix1 = fusion_mode(enbedding_seq_structure, enbedding_seq)
            rp_matrix = fusion_mode(rp_matrix1, torch.tensor(train_data).float())
 
    from xgboost import XGBClassifier
                          
    from sklearn.svm import SVC
    predict_model =  SVC(probability = True)     

    train_emb = pd.DataFrame(rp_matrix.detach().numpy()).loc[train_index,:].values
    train_enc_out = df.loc[train_index,:][['label']].values
    predict_model.fit(train_emb,train_enc_out) 

    test_emb = pd.DataFrame(rp_matrix.detach().numpy()).loc[test_index,:].values
    test_enc_out = df.loc[test_index,:][['label']].values

    pd.DataFrame(test_emb).to_csv('../result/test_AllEmb_{}.csv'.format(file_i),index=0,header=0)
    pd.DataFrame(test_enc_out).to_csv('../result/test_label_{}.csv'.format(file_i),index=0,header=0)
    pd.DataFrame(enbedding_seq_structure.detach().numpy()).loc[test_index,:].to_csv('../result/test_embtrans_{}.csv'.format(file_i),index=0,header=0)
    pd.DataFrame(enbedding_seq.detach().numpy()).loc[test_index,:].to_csv('../result/test_embOpt_{}.csv'.format(file_i),index=0,header=0)


    y_prob = predict_model.predict_proba(test_emb)[:,1]
    y_pred = predict_model.predict(test_emb) 
    auc1,f,t = auroc(y_prob,test_enc_out)
    aupr1,p,r = auprc(y_prob,test_enc_out)
    pd.DataFrame(f).to_csv('../result/fpr_{}.csv'.format(file_i),index=0,header=0)
    pd.DataFrame(t).to_csv('../result/tpr_{}.csv'.format(file_i),index=0,header=0)
    pd.DataFrame(p).to_csv('../result/precision_{}.csv'.format(file_i),index=0,header=0)
    pd.DataFrame(r).to_csv('../result/recall_{}.csv'.format(file_i),index=0,header=0)
    
    acc,prec,re,f1 = prediction(y_pred,test_enc_out)
    MCC,Acc,Sen,Spec,Prec = Indicator(test_enc_out,y_pred)
    MCCs.append(MCC)
    Accs.append(Acc)
    Sens.append(Sen)
    Specs.append(Spec)
    Precs.append(Prec)
    auc_s.append(auc1)
    aupr_s.append(aupr1)
    accs.append(acc)
    precs.append(prec)
    res.append(re)
    f1s.append(f1)
    file_i+=1
   # print('-----------------------------------auc:{},aupr:{}---------------'.format(aucs,auprs))
df = pd.DataFrame({'mcc':MCCs,'accs':Accs,'Sens':Sens,'Specs':Specs,'Precs':Precs,'aucs':auc_s,'acc_s':accs,'precs':precs,'res':res,'f1s':f1s,'aupr_s':aupr_s})
df.to_csv('./metrics.csv',index=0)
