# Supplementary material for: Injecting structure-aware insights for the learning of RNA sequence representations to identify m6A modification sites
Source: PeerJ. 2025 Feb 24;13:e18878. doi: 10.7717/peerj.18878 (PMC11867033; doi:10.7717/peerj.18878)
Supplement: Supplemental Information 1 [file peerj-13-18878-s001.zip › code/code/utils.py]

import math
import torch
import numpy as np
import torch.nn as nn
import torch.optim as optim
# import torch.utils.data as Data
import torch.nn.init as init
import pandas as pd
from sklearn.utils import shuffle 
from sklearn.preprocessing import OneHotEncoder
from sklearn.model_selection import train_test_split
import torch.nn.functional as F
#from sklearn.metrics import roc_auc_score as auc
from sklearn.metrics import precision_recall_curve,roc_curve,auc,balanced_accuracy_score

import os
import scipy.sparse as sp 
from torch_geometric.data import Data
from torch.nn import Embedding, ModuleList
from torch_geometric.nn import GCNConv,GraphConv
import re
import torch.utils.data as UData
import numpy as np
import scipy.sparse as sp
import networkx as nx
import multiprocessing  as mp

def read_fasta(file):
    seq_names = []
    seq = []
    with open(file,'r') as f :
        for i in f.readlines():
            if i.startswith('>'):
                seq_names.append(i.strip('\n'))
            else:
                seq.append(i.strip('\n')) 
    return seq_names,seq


class MyDataSet(UData.Dataset):
    

    def __init__(self, enc_inputs,  enc_outputs):
        super(MyDataSet, self).__init__()
        self.enc_inputs = enc_inputs

        self.enc_out = enc_outputs

    def __len__(self):
        return self.enc_inputs.shape[0]

    def __getitem__(self, idx):
        return self.enc_inputs[idx],  self.enc_out[idx]

def construct_seq_sim(seq_embedding):

    from sklearn.metrics.pairwise import cosine_similarity,pairwise_distances
    
    seq_sim=pairwise_distances(seq_embedding.detach().numpy(),metric="manhattan")
    mean_=np.mean(seq_sim,axis=1)
    mean_dims = np.expand_dims(mean_, axis=1)
    b=np.repeat(mean_dims, seq_sim.shape[1], axis=1)
    seq_sim[seq_sim<=b]=0
    seq_sim[seq_sim>b]=1
    seq_sim = torch.tensor(seq_sim)

    #cosine_distance=torch.bernoulli(cosine_distance)
    return seq_sim


def construct_seq_sim2(seq_embedding):

    from sklearn.metrics.pairwise import cosine_similarity,pairwise_distances
    
    seq_sim=pairwise_distances(seq_embedding.detach().numpy(),metric="manhattan")
    mean_=np.mean(seq_sim,axis=1)
    mean_dims = np.expand_dims(mean_, axis=1)
    b=np.repeat(mean_dims, seq_sim.shape[1], axis=1)
    seq_sim[seq_sim<=b]=0
    seq_sim[seq_sim>b]=1


    #cosine_distance=torch.bernoulli(cosine_distance)
    return seq_sim


def sparse_to_torch_tensor(sparse_mx):
    """Convert a scipy sparse matrix to a torch sparse tensor."""
    sparse_mx = sparse_mx.tocoo().astype(np.float32)
    edges_s = sparse_mx.nonzero()
    edge_index_s = torch.tensor(np.vstack((edges_s[0], edges_s[1])), dtype=torch.long)
    return edge_index_s

def auroc(prob,label):
    y_true=label.data.numpy().flatten()
    y_scores=prob.data.numpy().flatten()
    fpr,tpr,thresholds=roc_curve(y_true,y_scores)
    auroc_score=auc(fpr,tpr)
    return auroc_score,fpr,tpr

def auprc(prob,label):
    y_true=label.data.numpy().flatten()
    y_scores=prob.data.numpy().flatten()
    precision,recall,thresholds=precision_recall_curve(y_true,y_scores)
    auprc_score=auc(recall,precision)
    return auprc_score,precision,recall

def binary_acc(preds, y):
    preds = torch.round(preds)
    correct = torch.eq(preds, y).float()
    acc = correct.sum() / len(correct)
    return acc        

class kmer_featurization:

  def __init__(self, k):
    """
    seqs: a list of DNA sequences
    k: the "k" in k-mer
    """
    self.k = k
    self.letters = ['A', 'U', 'C', 'G']
    self.multiplyBy = 4 ** np.arange(k-1, -1, -1) # the multiplying number for each digit position in the k-number system
    self.n = 4**k # number of possible k-mers

  def obtain_kmer_feature_for_a_list_of_sequences(self, seqs, write_number_of_occurrences=False):
    """
    Given a list of m DNA sequences, return a 2-d array with shape (m, 4**k) for the 1-hot representation of the kmer features.

    Args:
      write_number_of_occurrences:
        a boolean. If False, then in the 1-hot representation, the percentage of the occurrence of a kmer will be recorded; otherwise the number of occurrences will be recorded. Default False.    
    """
    kmer_features = []
    for seq in seqs:
      this_kmer_feature = self.obtain_kmer_feature_for_one_sequence(seq.upper(), write_number_of_occurrences=write_number_of_occurrences)
      kmer_features.append(this_kmer_feature)

    kmer_features = np.array(kmer_features)

    return kmer_features

  def obtain_kmer_feature_for_one_sequence(self, seq, write_number_of_occurrences=False):
    """
    Given a DNA sequence, return the 1-hot representation of its kmer feature.

    Args:
      seq: 
        a string, a DNA sequence
      write_number_of_occurrences:
        a boolean. If False, then in the 1-hot representation, the percentage of the occurrence of a kmer will be recorded; otherwise the number of occurrences will be recorded. Default False.
    """
    number_of_kmers = len(seq) - self.k + 1

    kmer_feature = np.zeros(self.n)

    for i in range(number_of_kmers):
      this_kmer = seq[i:(i+self.k)]
      this_numbering = self.kmer_numbering_for_one_kmer(this_kmer)
      kmer_feature[this_numbering] += 1

    if not write_number_of_occurrences:
      kmer_feature = kmer_feature / number_of_kmers

    return kmer_feature

  def kmer_numbering_for_one_kmer(self, kmer):
    """
    Given a k-mer, return its numbering (the 0-based position in 1-hot representation)
    """
    digits = []
    for letter in kmer:
      digits.append(self.letters.index(letter))

    digits = np.array(digits)

    numbering = (digits * self.multiplyBy).sum()

    return numbering
from  collections import Iterable 
def flatten(items,ignore_types=(str,bytes)):
    for x in items:
        if isinstance(x,Iterable) and not isinstance(x,ignore_types):
            yield from flatten(x)
        else:
            yield x
def prediction(predlabel,labels):
    predlabel_s=[]
    labels_s=[]
    for x in flatten(predlabel):
        predlabel_s.append(x)
    for x in flatten(labels):
        labels_s.append(x)

    from sklearn.metrics import accuracy_score,precision_score,recall_score,f1_score
    acc=accuracy_score(labels_s, predlabel_s)
    precision=precision_score(labels_s, predlabel_s)
    recall=recall_score(labels_s, predlabel_s)
    f1=f1_score(labels_s, predlabel_s)
    return acc,precision,recall,f1

def MyRealAndPrediction(Real,prediction):
    RealAndPrediction = []
    counter = 0
    while counter < len(prediction):
        pair = []
        pair.append(Real[counter])
        pair.append(prediction[counter])
        RealAndPrediction.append(pair)
        counter = counter + 1
    return RealAndPrediction
def MyRealAndPredictionProb(Real,prediction):
    RealAndPredictionProb = []
    counter = 0
    while counter < len(prediction):
        pair = []
        pair.append(Real[counter])
        pair.append(prediction[counter])
        RealAndPredictionProb.append(pair)
        counter = counter + 1
    return RealAndPredictionProb

def Indicator(y_real,y_predict):
    from sklearn.metrics import confusion_matrix
    y_real=y_real#.data.numpy().flatten()
    y_predict=y_predict#.data.numpy().flatten()
    x=[]
    y=[]
    z=[]
    for ele in y_real:
        ele=int(ele)
        x.append(ele)

    for ele in y_predict:
        ele=float(ele)
        z.append(ele)
        if ele >0.5:
            y.append(1)
        else:
            y.append(0)

    RealAndPrediction = MyRealAndPrediction(x, y)
    RealAndPredictionProb = MyRealAndPredictionProb(x, z)

    CM = confusion_matrix(x, y)
    CM = CM.tolist()
    TN = CM[0][0]
    FP = CM[0][1]
    FN = CM[1][0]
    TP = CM[1][1]
    print('TN:%d, FP:%d, FN:%d, TP:%d' % (TN, FP, FN, TP))
    Acc = (TN + TP) / (TN + TP + FN + FP)
    if (TP+FN)!=0:
        Sen = TP / (TP + FN)
    else:
        Sen=np.inf
    if (TN + FP)!=0:
        Spec = TN / (TN + FP)
    else:
        Spec=np.inf
    if (TP + FP)!=0:
        Prec = TP / (TP + FP)
    else:
        Prec=np.inf
    if math.sqrt((TP + FP) * (TP + FN) * (TN + FP) * (TN + FN))!=0:
        MCC = (TP * TN - FP * FN) / math.sqrt((TP + FP) * (TP + FN) * (TN + FP) * (TN + FN))
    else:
        MCC=np.inf
  
    Result = []
    Result.append(round(MCC, 4))
  
    Result.append(round(Acc, 4))
    Result.append(round(Sen, 4))
    Result.append(round(Spec, 4))
    Result.append(round(Prec, 4))

    return MCC,Acc,Sen,Spec,Prec
class fuse(nn.Module):


    def __init__(self, channels,inter_channels):
        super(fuse, self).__init__()
        #inter_channels = channels
       
        self.local_att = nn.Sequential(
           
            nn.Conv1d(channels, inter_channels, kernel_size=1, stride=1, padding=0),
            nn.BatchNorm1d(inter_channels),
            nn.ReLU(inplace=True),
            nn.Conv1d(inter_channels, inter_channels, kernel_size=1, stride=1, padding=0),
            nn.BatchNorm1d(inter_channels),
        )

        self.global_att = nn.Sequential(
            nn.AdaptiveAvgPool1d(inter_channels),
            nn.Conv1d(channels, inter_channels, kernel_size=1, stride=1, padding=0),
            nn.BatchNorm1d(inter_channels),
            nn.ReLU(inplace=True),
            nn.Conv1d(inter_channels, inter_channels, kernel_size=1, stride=1, padding=0),
            nn.BatchNorm1d(inter_channels),
        )
 
        self.sigmoid = nn.Sigmoid()
        self.linear=nn.Linear(inter_channels,64)
        self.linear2=nn.Linear(64,16)
    def forward(self, residual,residual2):
        # print('residual',residual)
        # print('residual2',residual2)
        residual=torch.unsqueeze(residual,dim=0)
        residual2=torch.unsqueeze(residual2,dim=0)

        residual=residual.permute(0, 2, 1)
        residual2=residual2.permute(0, 2, 1)
        xa = residual+residual2
 
        xl = self.local_att(xa)
        xg = self.global_att(xa)
        

        xl=torch.squeeze(xl)
        xl=self.linear(xl)
        xg=torch.squeeze(xg)
        xg=self.linear(xg)        
        xlg = xl + xg
        #xlg=torch.squeeze(xlg)
        #xlg=self.linear(xlg)


        wei = self.sigmoid(xlg)

       
        residual=residual.permute(0, 2, 1)
        residual2=residual2.permute(0, 2, 1)
        residual=torch.squeeze(residual)
        residual2=torch.squeeze(residual2)

        xo =   residual * wei + residual2 * (1 - wei)
        #xo = self.linear2(xo)
        # print(xo)
        return xo


def to_cuda(x, device=None):
    if device:
        x = x.to(device)
    return x

def single_source_shortest_path_length_range(graph, node_range, cutoff):
    dists_dict = {}
    for node in node_range:
        dists_dict[node] = nx.single_source_shortest_path_length(graph, node, cutoff)   # unweighted
    return dists_dict


def normalize_sparse_adj(mx):
    rowsum = np.array(mx.sum(1))
    r_inv_sqrt = np.power(rowsum, -0.5).flatten()
    r_inv_sqrt[np.isinf(r_inv_sqrt)] = 0.
    r_mat_inv_sqrt = sp.diags(r_inv_sqrt)
    return mx.dot(r_mat_inv_sqrt).transpose().dot(r_mat_inv_sqrt)
def all_pairs_shortest_path_length_parallel(graph, cutoff=None, num_workers=4):
    nodes = list(graph.nodes)
    if len(nodes) < 50:
        num_workers = int(num_workers / 4)
    elif len(nodes) < 400:
        num_workers = int(num_workers / 2)

    pool = mp.Pool(processes=num_workers)
    results = [pool.apply_async(single_source_shortest_path_length_range,
                                args=(graph, nodes[int(len(nodes) / num_workers * i):int(len(nodes) / num_workers * (i + 1))], cutoff)) for i in range(num_workers)]
    output = [p.get() for p in results]
    dists_dict = merge_dicts(output)
    pool.close()
    pool.join()
    return dists_dict
def merge_dicts(dicts):
    result = {}
    for dictionary in dicts:
        result.update(dictionary)
    return result    
def cal_shortest_path_distance(adj, approximate,num_nodes):
    n_nodes = num_nodes
    Adj = adj#.detach().cpu().numpy()
    G = nx.from_numpy_array(Adj)
    G.edges(data=True)
    dists_array = np.zeros((n_nodes, n_nodes))
    dists_dict = all_pairs_shortest_path_length_parallel(G, cutoff=approximate if approximate > 0 else None)

    cnt_disconnected = 0

    for i, node_i in enumerate(G.nodes()):
        shortest_dist = dists_dict[node_i]
        for j, node_j in enumerate(G.nodes()):
            dist = shortest_dist.get(node_j, -1)
            if dist == -1:
                cnt_disconnected += 1
            if dist != -1:
                dists_array[node_i, node_j] = dist
    return dists_array

def cal_spd(adj, approximate,num_nodes,shortest_path_dists,anchor_node_list):
        num_anchors = 0
        num_nodes = num_nodes
        print(num_nodes)
        spd_mat = np.zeros((num_nodes, num_nodes))
        print(spd_mat)
        shortest_path_distance_mat = shortest_path_dists
        for iter1 in range(num_nodes):
            for iter2 in range(num_anchors):
                spd_mat[iter1][iter2] = shortest_path_distance_mat[iter1][anchor_node_list[iter2]]
                print(shortest_path_distance_mat[iter1][anchor_node_list[iter2]])
        print(spd_mat)
        max_spd = np.max(spd_mat)
        spd_mat = spd_mat / max_spd

        return spd_mat
def select_anchor_sets(idx_train,labels):
    num_classes = 2
    n_anchors = 0

    class_anchor_num = [0 for _ in range(num_classes)]
    anchor_nodes = [[] for _ in range(num_classes)]
    anchor_node_list = []

    idx_train = idx_train
    labels = labels
    labels_train = labels
    range_idx_train = len(idx_train)


    for iter1 in range(range_idx_train):
        iter_label = labels_train[iter1]
        anchor_nodes[iter_label].append(iter1)
        class_anchor_num[iter_label] += 1
        n_anchors += 1
        anchor_node_list.append(iter1)


    return anchor_node_list

def cal_group_pagerank(adj, idx_train,labels, pagerank_prob,device,num_nodes):
    num_nodes = num_nodes
    num_classes = 2

    labeled_list = [0 for _ in range(num_classes)]
    labeled_node = [[] for _ in range(num_classes)]
    labeled_node_list = []

    idx_train = idx_train#data_loader['idx_train']
    labels = labels.numpy().flatten()#data_loader['labels']
    print(len(labels))
    print(len(idx_train))


    for iter1 in  range(len(idx_train)):
       
        iter_label = labels[iter1]
        
        labeled_node[iter_label].append(iter1)
        labeled_list[iter_label] += 1
        labeled_node_list.append(iter1)

    if (num_nodes > 5000):
        A = adj.detach()
        A_hat = A.to(device) + torch.eye(A.size(0)).to(device)
        D = torch.sum(A_hat, 1)
        D_inv = torch.eye(num_nodes).to(device)

        for iter in range(num_nodes):
            if (D[iter] == 0):
                D[iter] = VERY_SMALL_NUMBER
            D_inv[iter][iter] = 1.0 / D[iter]
        D = D_inv.sqrt().to(device)

        A_hat = torch.mm(torch.mm(D, A_hat), D)
        temp_matrix = torch.eye(A.size(0)).to(device) - pagerank_prob * A_hat
        temp_matrix = temp_matrix.cpu().numpy()
        temp_matrix_inv = np.linalg.inv(temp_matrix).astype(np.float32)

        inv = torch.from_numpy(temp_matrix_inv).to(device)
        P = (1 - pagerank_prob) * inv

    else:
        A = torch.from_numpy(adj)
        A_hat = A.to(device) + torch.eye(A.size(0)).to(device)
        D = torch.diag(torch.sum(A_hat, 1))
        D = D.inverse().sqrt()
        A_hat = torch.mm(torch.mm(D, A_hat), D)
        P = (1 - pagerank_prob) * ((torch.eye(A.size(0)).to(device) - pagerank_prob * A_hat).inverse())

    I_star = torch.zeros(num_nodes)

    for class_index in range(num_classes):
        Lc = labeled_list[class_index]
        Ic = torch.zeros(num_nodes)
        Ic[torch.tensor(labeled_node[class_index])] = 1.0 / Lc
        if class_index == 0:
            I_star = Ic
        if class_index != 0:
            I_star = torch.vstack((I_star,Ic))

    I_star = I_star.transpose(-1, -2).to(device)
    P = P.to(torch.float32)
    Z = torch.mm(P, I_star)
    return Z
def cal_group_pagerank_args(pagerank_before, pagerank_after,num_nodes):
    node_pair_group_pagerank_mat = rank_group_pagerank(pagerank_before, pagerank_after,num_nodes) # rank
    num_nodes = num_nodes
    PI = 3.1415926
    for i in range(num_nodes):
        for j in range(num_nodes):
            node_pair_group_pagerank_mat[i][j] = 2 - (math.cos((node_pair_group_pagerank_mat[i][j] / (num_nodes * num_nodes)) * PI) + 1)

    return node_pair_group_pagerank_mat

def rank_group_pagerank(pagerank_before, pagerank_after,num_nodes):
        pagerank_dist = torch.mm(pagerank_before, pagerank_after.transpose(-1, -2)).detach().cpu()
        num_nodes = num_nodes
        node_pair_group_pagerank_mat = np.zeros((num_nodes, num_nodes))
        node_pair_group_pagerank_mat_list = []
        for i in range(num_nodes):
            for j in range(num_nodes):
                node_pair_group_pagerank_mat_list.append(pagerank_dist[i, j])
        node_pair_group_pagerank_mat_list = np.array(node_pair_group_pagerank_mat_list)
        index = np.argsort(-node_pair_group_pagerank_mat_list)
        rank = np.argsort(index)
        rank = rank + 1
        iter = 0
        for i in range(num_nodes):
            for j in range(num_nodes):
                node_pair_group_pagerank_mat[i][j] = rank[iter]
                iter = iter + 1

        return node_pair_group_pagerank_mat
